# Supplementary material for: A New Laboratory Workflow Integrating the Free Light Chains Kappa Quotient into Routine CSF Analysis
Source: Biomolecules. 2022 Nov 15;12(11):1690. doi: 10.3390/biom12111690 (PMC9687331; doi:10.3390/biom12111690)
Supplement: Supplementary file 1 [file biomolecules-12-01690-s001.zip]

Archive with 2 entries (2 files):
- supplemental_material_biomolecules_Figure S1.pdf
- supplemental_material_biomolecules_Table S1.pdf
